# Supplementary material for: Evaluation of Usnea barbata (L.) Weber ex F.H. Wigg Extract in Canola Oil Loaded in Bioadhesive Oral Films for Potential Applications in Oral Cavity Infections and Malignancy
Source: Antioxidants (Basel). 2022 Aug 19;11(8):1601. doi: 10.3390/antiox11081601 (PMC9404812; doi:10.3390/antiox11081601)
Supplement: Supplementary file 1 [file antioxidants-11-01601-s001.zip]

Archive with 2 entries (2 files):
- Supplementary Material F-UBO bioadhesive films.xlsx
- Supplementary Material, Tables S1, S2, and S3.pdf
