# Supplementary material for: Evaluation of Usnea barbata (L.) Weber ex F.H. Wigg Extract in Canola Oil Loaded in Bioadhesive Oral Films for Potential Applications in Oral Cavity Infections and Malignancy
Source: Antioxidants (Basel). 2022 Aug 19;11(8):1601. doi: 10.3390/antiox11081601 (PMC9404812; doi:10.3390/antiox11081601)
Supplement: Supplementary file 1 [file antioxidants-11-01601-s001.zip › Supplementary Material F-UBO bioadhesive films.xlsx]

## Sheet: Principal Component Analysis
		V bc	EA bc	LA bc	N bc	C3/7 bc	NC bc	A bc	ROS bc	G0/G1 bc	DNAs bc	subG0/G1 bc	V oscc	EA oscc	LA oscc	N oscc	C3/7 oscc	NC oscc	A oscc	ROS oscc	G0/G1 oscc	DNAs oscc	subG0/G1 oscc
	C1DMSO	99.48	0	0	0.52	29.26	24.51	51.3	242	88.52	10.36	2.02	99.39	0	0	0.09	21.88	16.11	12.57	15.67	92.13	12.45	15.19
	C3UA	61.44	37.05	1.27	0.25	22.54	3.19	27.05	846.67	90.05	6.49	0	54.05	12.92	18.85	14.17	27.02	44.03	53.35	966.67	90.05	3.15	1.9
	C2P407	99.47	0	0	0.53	31.69	19.53	53.23	311	85.38	2.76	3.47	72.52	5.89	5.87	16.26	9.6	20.7	27.28	96.67	83.56	1.17	1.63
	F-UBO	85.43	0	0	14.56	37.31	30.32	42.66	5600	86.99	0	0.85	99.51	0	0	0.47	10.24	49.05	66.14	445	73.51	3.09	1.78
XLSTAT-Student 2022.2.1.1309 - Principal Component Analysis (PCA) - Start time: 18/07/2022 at 09:37:09 / End time: 18/07/2022 at 09:37:26 / Microsoft Excel 16.015330
Observations/variables table: Workbook = statistica ok plasturi culturi sange si celule tumorale rezultate finale 11.07.2022.xlsx / Sheet = Sheet1 / Range = Sheet1!$C$1:$X$5 / 4 rows and 22 columns
Observation labels: Workbook = statistica ok plasturi culturi sange si celule tumorale rezultate finale 11.07.2022.xlsx / Sheet = Sheet1 / Range = Sheet1!$B$1:$B$5 / 4 rows and 1 column
PCA type: Correlation
Standardisation: (n)
Type of biplot: Correlation biplot / Coefficient = Automatic
Summary statistics:
Variable	Observations	Obs. with missing data	Obs. without missing data	Minimum	Maximum	Mean	Std. deviation
V bc	4	0	4	61.44	99.48	86.455	17.9429
EA bc	4	0	4	0	37.05	9.2625	18.525
LA bc	4	0	4	0	1.27	0.3175	0.635
N bc	4	0	4	0.25	14.56	3.965	7.06452
C3/7 bc	4	0	4	22.54	37.31	30.2	6.11913
NC bc	4	0	4	3.19	30.32	19.3875	11.6639
A bc	4	0	4	27.05	53.23	43.56	11.9277
ROS bc	4	0	4	242	5600	1749.92	2580.91
G0/G1 bc	4	0	4	85.38	90.05	87.735	2.00636
DNAs bc	4	0	4	0	10.36	4.9025	4.50663
subG0/G1 bc	4	0	4	0	3.47	1.585	1.50498
V oscc	4	0	4	54.05	99.51	81.3675	22.1997
EA oscc	4	0	4	0	12.92	4.7025	6.14178
LA oscc	4	0	4	0	18.85	6.18	8.88838
N oscc	4	0	4	0.09	16.26	7.7475	8.66623
C3/7 oscc	4	0	4	9.6	27.02	17.185	8.65131
NC oscc	4	0	4	16.11	49.05	32.4725	16.4794
A oscc	4	0	4	12.57	66.14	39.835	24.3284
ROS oscc	4	0	4	15.67	966.67	381.002	432.595
G0/G1 oscc	4	0	4	73.51	92.13	84.8125	8.37242
DNAs oscc	4	0	4	1.17	12.45	4.965	5.07402
subG0/G1 oscc	4	0	4	1.63	15.19	5.125	6.71091
Correlation matrix (Pearson (n)):
Variables	V bc	EA bc	LA bc	N bc	C3/7 bc	NC bc	A bc	ROS bc	G0/G1 bc	DNAs bc	subG0/G1 bc	V oscc	EA oscc	LA oscc	N oscc	C3/7 oscc	NC oscc	A oscc	ROS oscc	G0/G1 oscc	DNAs oscc	subG0/G1 oscc
V bc	1	-0.92943	-0.92943	-0.0197405	0.581314	0.736719	0.997725	-0.141943	-0.718258	0.0350929	0.871502	0.656365	-0.745712	-0.825865	-0.304718	-0.593681	-0.758055	-0.674704	-0.995238	-0.0896915	0.349376	0.469803
EA bc	-0.92943	1	1	-0.350578	-0.834541	-0.925792	-0.922786	-0.233315	0.769219	0.234839	-0.702113	-0.820355	0.891978	0.950305	0.494064	0.757881	0.467553	0.370349	0.902565	0.417044	-0.23847	-0.320374
LA bc	-0.92943	1	1	-0.350578	-0.834541	-0.925792	-0.922786	-0.233315	0.769219	0.234839	-0.702113	-0.820355	0.891978	0.950305	0.494064	0.757881	0.467553	0.370349	0.902565	0.417044	-0.23847	-0.320374
N bc	-0.0197405	-0.350578	-0.350578	1	0.7858	0.638622	-0.0319697	0.99243	-0.261239	-0.725368	-0.309526	0.556881	-0.524175	-0.478782	-0.565286	-0.546703	0.657137	0.708967	0.0804464	-0.902346	-0.240596	-0.324324
C3/7 bc	0.581314	-0.834541	-0.834541	0.7858	1	0.920985	0.580928	0.708469	-0.740578	-0.668915	0.337164	0.756071	-0.799941	-0.831322	-0.50951	-0.884233	0.08983	0.202473	-0.517727	-0.840781	-0.130106	-0.111596
NC bc	0.736719	-0.925792	-0.925792	0.638622	0.920985	1	0.715453	0.540271	-0.597617	-0.327591	0.382337	0.942163	-0.969854	-0.978996	-0.730768	-0.701165	-0.158614	-0.0854981	-0.706777	-0.584007	0.263033	0.284158
A bc	0.997725	-0.922786	-0.922786	-0.0319697	0.580928	0.715453	1	-0.153088	-0.755597	-0.00170097	0.899207	0.615105	-0.711435	-0.800027	-0.246495	-0.623876	-0.756713	-0.665384	-0.98867	-0.106055	0.2913	0.417937
ROS bc	-0.141943	-0.233315	-0.233315	0.99243	0.708469	0.540271	-0.153088	1	-0.177305	-0.729517	-0.409045	0.465883	-0.423626	-0.370133	-0.514484	-0.474552	0.744527	0.787011	0.202246	-0.886662	-0.290316	-0.387095
G0/G1 bc	-0.718258	0.769219	0.769219	-0.261239	-0.740578	-0.597617	-0.755597	-0.177305	1	0.614069	-0.796965	-0.312617	0.433858	0.557269	-0.110582	0.950401	0.295239	0.135582	0.649412	0.580204	0.393179	0.276229
DNAs bc	0.0350929	0.234839	0.234839	-0.725368	-0.668915	-0.327591	-0.00170097	-0.729517	0.614069	1	-0.0283798	-0.0499655	0.0950328	0.144361	-0.120812	0.782583	-0.570015	-0.697453	-0.131419	0.939479	0.805989	0.812259
subG0/G1 bc	0.871502	-0.702113	-0.702113	-0.309526	0.337164	0.382337	0.899207	-0.409045	-0.796965	-0.0283798	1	0.210772	-0.338104	-0.468778	0.201504	-0.582161	-0.803886	-0.694473	-0.855139	0.0219055	0.0155965	0.176915
V oscc	0.656365	-0.820355	-0.820355	0.556881	0.756071	0.942163	0.615105	0.465883	-0.312617	-0.0499655	0.210772	1	-0.99026	-0.957617	-0.902344	-0.421652	-0.187424	-0.168036	-0.656236	-0.367954	0.544613	0.536381
EA oscc	-0.745712	0.891978	0.891978	-0.524175	-0.799941	-0.969854	-0.711435	-0.423626	0.433858	0.0950328	-0.338104	-0.99026	1	0.988393	0.83366	0.516881	0.263415	0.224568	0.73922	0.39083	-0.489914	-0.503454
LA oscc	-0.825865	0.950305	0.950305	-0.478782	-0.831322	-0.978996	-0.800027	-0.370133	0.557269	0.144361	-0.468778	-0.957617	0.988393	1	0.740125	0.610632	0.33852	0.279103	0.812366	0.40929	-0.417514	-0.454362
N oscc	-0.304718	0.494064	0.494064	-0.565286	-0.50951	-0.730768	-0.246495	-0.514484	-0.110582	-0.120812	0.201504	-0.902344	0.83366	0.740125	1	0.0586346	-0.0497902	-0.00431181	0.326567	0.22601	-0.664298	-0.591451
C3/7 oscc	-0.593681	0.757881	0.757881	-0.546703	-0.884233	-0.701165	-0.623876	-0.474552	0.950401	0.782583	-0.582161	-0.421652	0.516881	0.610632	0.0586346	1	0.0257414	-0.130734	0.512757	0.800114	0.448767	0.374785
NC oscc	-0.758055	0.467553	0.467553	0.657137	0.08983	-0.158614	-0.756713	0.744527	0.295239	-0.570015	-0.803886	-0.187424	0.263415	0.33852	-0.0497902	0.0257414	1	0.986235	0.802125	-0.560069	-0.517664	-0.651852
A oscc	-0.674704	0.370349	0.370349	0.708967	0.202473	-0.0854981	-0.665384	0.787011	0.135582	-0.697453	-0.694473	-0.168036	0.224568	0.279103	-0.00431181	-0.130734	0.986235	1	0.732566	-0.671475	-0.621836	-0.739323
ROS oscc	-0.995238	0.902565	0.902565	0.0804464	-0.517727	-0.706777	-0.98867	0.202246	0.649412	-0.131419	-0.855139	-0.656236	0.73922	0.812366	0.326567	0.512757	0.802125	0.732566	1	0.00247641	-0.431049	-0.549547
G0/G1 oscc	-0.0896915	0.417044	0.417044	-0.902346	-0.840781	-0.584007	-0.106055	-0.886662	0.580204	0.939479	0.0219055	-0.367954	0.39083	0.40929	0.22601	0.800114	-0.560069	-0.671475	0.00247641	1	0.558755	0.586997
DNAs oscc	0.349376	-0.23847	-0.23847	-0.240596	-0.130106	0.263033	0.2913	-0.290316	0.393179	0.805989	0.0155965	0.544613	-0.489914	-0.417514	-0.664298	0.448767	-0.517664	-0.621836	-0.431049	0.558755	1	0.986015
subG0/G1 oscc	0.469803	-0.320374	-0.320374	-0.324324	-0.111596	0.284158	0.417937	-0.387095	0.276229	0.812259	0.176915	0.536381	-0.503454	-0.454362	-0.591451	0.374785	-0.651852	-0.739323	-0.549547	0.586997	0.986015	1
Values in bold are different from 0 with a significance level alpha=0,05												V oscc	EA oscc	LA oscc	N oscc	C3/7 oscc	NC oscc	A oscc	ROS oscc	G0/G1 oscc	DNAs oscc	subG0/G1 oscc
Principal Component Analysis:
Eigenvalues:
	F1	F2	F3
Eigenvalue	11.3305	7.00803	3.66145
Variability (%)	51.5023	31.8547	16.6429
Cumulative %	51.5023	83.3571	100
Eigenvectors:
	F1	F2	F3
V bc	-0.268957	-0.136856	0.115826
EA bc	0.296054	0.0102476	-0.0410307
LA bc	0.296054	0.0102476	-0.0410307
N bc	-0.11954	0.31958	-0.182798
C3/7 bc	-0.253004	0.197992	0.000462378
NC bc	-0.282876	0.0794714	-0.115783
A bc	-0.265614	-0.13027	0.14937
ROS bc	-0.0852397	0.334722	-0.190234
G0/G1 bc	0.21604	-0.0869816	-0.337938
DNAs bc	0.0686459	-0.34003	-0.192964
subG0/G1 bc	-0.190775	-0.151567	0.341349
V oscc	-0.256632	0.0150159	-0.262444
EA oscc	0.274944	-0.0087211	0.197585
LA oscc	0.288828	-0.00256203	0.122277
N oscc	0.167072	-0.0225584	0.431003
C3/7 oscc	0.218958	-0.184601	-0.243989
NC oscc	0.125722	0.324667	-0.149836
A oscc	0.0990292	0.350625	-0.0863982
ROS oscc	0.261458	0.167159	-0.0899496
G0/G1 oscc	0.129508	-0.338333	-0.0460275
DNAs oscc	-0.0811653	-0.26103	-0.349736
subG0/G1 oscc	-0.1019	-0.290612	-0.281666
Factor loadings:
	F1	F2	F3
V bc	-0.90533	-0.362294	0.221631
EA bc	0.996544	0.0271282	-0.0785118
LA bc	0.996544	0.0271282	-0.0785118
N bc	-0.402381	0.846015	-0.349782
C3/7 bc	-0.851633	0.524137	0.000884757
NC bc	-0.952184	0.210382	-0.22155
A bc	-0.89408	-0.34486	0.285819
ROS bc	-0.286924	0.886098	-0.364011
G0/G1 bc	0.72721	-0.230264	-0.646641
DNAs bc	0.231068	-0.900152	-0.369234
subG0/G1 bc	-0.642166	-0.401239	0.653169
V oscc	-0.863846	0.0397513	-0.502185
EA oscc	0.925486	-0.0230871	0.378077
LA oscc	0.972219	-0.00678237	0.233977
N oscc	0.562377	-0.0597182	0.824721
C3/7 oscc	0.737031	-0.488689	-0.466871
NC oscc	0.42319	0.859481	-0.28671
A oscc	0.333341	0.928199	-0.165322
ROS oscc	0.880089	0.442515	-0.172118
G0/G1 oscc	0.435933	-0.895659	-0.0880731
DNAs oscc	-0.273209	-0.691017	-0.669218
subG0/G1 oscc	-0.343004	-0.769328	-0.538965
Correlations between variables and factors:
	F1	F2	F3
V bc	-0.90533	-0.362294	0.221631
EA bc	0.996544	0.0271282	-0.0785118
LA bc	0.996544	0.0271282	-0.0785118
N bc	-0.402381	0.846015	-0.349782
C3/7 bc	-0.851633	0.524137	0.000884757
NC bc	-0.952184	0.210382	-0.22155
A bc	-0.89408	-0.34486	0.285819
ROS bc	-0.286924	0.886098	-0.364011
G0/G1 bc	0.72721	-0.230264	-0.646641
DNAs bc	0.231068	-0.900152	-0.369234
subG0/G1 bc	-0.642166	-0.401239	0.653169
V oscc	-0.863846	0.0397513	-0.502185
EA oscc	0.925486	-0.0230871	0.378077
LA oscc	0.972219	-0.00678237	0.233977
N oscc	0.562377	-0.0597182	0.824721
C3/7 oscc	0.737031	-0.488689	-0.466871
NC oscc	0.42319	0.859481	-0.28671
A oscc	0.333341	0.928199	-0.165322
ROS oscc	0.880089	0.442515	-0.172118
G0/G1 oscc	0.435933	-0.895659	-0.0880731
DNAs oscc	-0.273209	-0.691017	-0.669218
subG0/G1 oscc	-0.343004	-0.769328	-0.538965
Contribution of the variables (%):
	F1	F2	F3
V bc	7.23376	1.87295	1.34156
EA bc	8.76482	0.0105013	0.168351
LA bc	8.76482	0.0105013	0.168351
N bc	1.42898	10.2132	3.34151
C3/7 bc	6.40112	3.92007	2.13794e-05
NC bc	8.00188	0.63157	1.34058
A bc	7.0551	1.69703	2.23115
ROS bc	0.726581	11.2039	3.6189
G0/G1 bc	4.66734	0.756579	11.4202
DNAs bc	0.471226	11.5621	3.72349
subG0/G1 bc	3.63953	2.29726	11.6519
V oscc	6.58602	0.0225479	6.88769
EA oscc	7.55945	0.00760575	3.90399
LA oscc	8.34215	0.000656398	1.49518
N oscc	2.7913	0.0508883	18.5764
C3/7 oscc	4.79426	3.40776	5.95307
NC oscc	1.58059	10.5409	2.24508
A oscc	0.980679	12.2938	0.746464
ROS oscc	6.83602	2.79421	0.809094
G0/G1 oscc	1.67722	11.4469	0.211853
DNAs oscc	0.658781	6.81367	12.2316
subG0/G1 oscc	1.03836	8.44552	7.93356
Squared cosines of the variables:
	F1	F2	F3
V bc	0.819623	0.131257	0.0491205
EA bc	0.9931	0.000735937	0.0061641
LA bc	0.9931	0.000735937	0.0061641
N bc	0.161911	0.715742	0.122348
C3/7 bc	0.725279	0.27472	7.82795e-07
NC bc	0.906655	0.0442607	0.0490845
A bc	0.799379	0.118928	0.0816925
ROS bc	0.0823254	0.78517	0.132504
G0/G1 bc	0.528834	0.0530213	0.418145
DNAs bc	0.0533923	0.810274	0.136334
subG0/G1 bc	0.412377	0.160993	0.42663
V oscc	0.74623	0.00158016	0.252189
EA oscc	0.856524	0.000533014	0.142943
LA oscc	0.945209	4.60006e-05	0.0547452
N oscc	0.316268	0.00356627	0.680165
C3/7 oscc	0.543215	0.238817	0.217969
NC oscc	0.179089	0.738708	0.0822026
A oscc	0.111116	0.861553	0.0273314
ROS oscc	0.774556	0.195819	0.0296246
G0/G1 oscc	0.190038	0.802205	0.00775688
DNAs oscc	0.0746433	0.477504	0.447852
subG0/G1 oscc	0.117652	0.591865	0.290483
Values in bold correspond for each variable to the factor for which the squared cosine is the largest
Factor scores:
	F1	F2	F3
C1DMSO	-2.07023	-3.53727	-1.7499
C3UA	5.81008	0.124388	-0.260209
C2P407	-1.49179	-0.49362	3.18401
F-UBO	-2.24806	3.9065	-1.17389
Contribution of the observations (%):
	F1	F2	F3
C1DMSO	9.45645	44.6354	20.9081
C3UA	74.4825	0.0551953	0.462308
C2P407	4.91025	0.869219	69.2205
F-UBO	11.1508	54.4402	9.40904
Squared cosines of the observations:
	F1	F2	F3
C1DMSO	0.215801	0.630014	0.154185
C3UA	0.997542	0.00045722	0.00200083
C2P407	0.176523	0.0193274	0.804149
F-UBO	0.232973	0.703502	0.0635255
Values in bold correspond for each observation to the factor for which the squared cosine is the largest
